# Supplementary material for: Industrial Biotechnology Conservation Processes: Similarities with Natural Long-Term Preservation of Biological Organisms
Source: BioTech (Basel). 2023 Jan 31;12(1):15. doi: 10.3390/biotech12010015 (PMC9944097; doi:10.3390/biotech12010015)
Supplement: Supplementary file 1 [file biotech-12-00015-s001.zip]

Archive with 1 entries (1 files):
- biotech-2189849-supplementary.pdf
